# Supplementary material for: Acetabular dysplasia and the risk of developing hip osteoarthritis within 4-8 years: An individual participant data meta-analysis of 18,807 hips from the World COACH consortium
Source: Osteoarthritis Cartilage. Author manuscript; Available in PMC 2026 Feb 19. (PMC12239852; doi:10.1016/j.joca.2024.12.001)
Supplement: Supplementary Material [file EMS211780-supplement-Supplementary_Material.zip]

Archive with 3 entries (3 files):
- 1-s2.0-S1063458424014791-mmc1.docx
- 1-s2.0-S1063458424014791-mmc3.pdf
- 1-s2.0-S1063458424014791-mmc2.docx
